# Supplementary material for: The Transmembrane Glutamate Serves as a pH Sensor for Tha4 Oligomerization During Twin Arginine Transport of Proteins
Source: Plants (Basel). 2025 Oct 31;14(21):3338. doi: 10.3390/plants14213338 (PMC12609122; doi:10.3390/plants14213338)
Supplement: Supplementary file 1 [file plants-14-03338-s001.zip]

Archive with 1 entries (1 files):
- plants-3748481-supplementary.pdf
